# Supplementary material for: SMIM1 variants rs1175550 and rs143702418 independently modulate Vel blood group antigen expression
Source: Sci Rep. 2017 Jan 13;7:40451. doi: 10.1038/srep40451 (PMC5233989; doi:10.1038/srep40451)
Supplement: Supplementary Data S1 [file srep40451-s2.xls]

## Sheet: Sheet1
Supplementary Data S1. Individual SNP genotypes, RT-qPCR and flow cytometry values of all samples in the Swedish collection.
Sample #	rs1184341	rs2797432	rs143702418	rs1181893	rs6673829	rs1175550	rs9424296	rs1175549	FLOW	QPCR
1	N/A	N/A	N/A	N/A	N/A	N/A	N/A	N/A	0.4408
2	N/A	A/A	C/C	C/C	A/A	A/A	C/C	A/A	0.4542
3	N/A	N/A	N/A	N/A	N/A	N/A	N/A	N/A	0.2497
4	N/A	G/G	C/CGCA	C/C	G/G	A/G	C/C	C/C	0.7349	0.4801
5	N/A	N/A	N/A	N/A	N/A	N/A	N/A	N/A	0.5004
6	N/A	G/G	C/C	C/C	G/G	A/A	C/C	A/A	0.4158	0.0672
7	N/A	A/A	C/CGCA	C/A	G/G	A/G	C/C	C/C	0.8442	0.1414
8	N/A	N/A	N/A	N/A	N/A	N/A	N/A	N/A	0.5937
9	N/A	N/A	N/A	N/A	N/A	N/A	N/A	N/A	0.195
10	N/A	A/A	C/CGCA	C/C	G/G	A/G	C/C	C/C	0.6156	0.2531
11	N/A	N/A	N/A	N/A	N/A	N/A	N/A	N/A	0.37
12	N/A	N/A	N/A	N/A	N/A	N/A	N/A	N/A	0.3167
13	N/A	A/A	C/CGCA	C/C	G/A	A/G	C/C	C/C	0.6244	0.4791
14	N/A	A/A	C/CGCA	C/C	G/A	A/G	C/C	C/C	0.7082	0.061
15	N/A	G/G	C/C	C/C	G/A	A/A	C/A	A/A	0.3751
16	N/A	N/A	N/A	N/A	N/A	N/A	N/A	N/A	0.0465
17	N/A	N/A	N/A	N/A	N/A	N/A	N/A	N/A	0.6713
18	N/A	G/G	C/CGCA	C/C	G/G	A/G	C/A	A/C	0.6677
19	N/A	N/A	N/A	N/A	N/A	N/A	N/A	N/A	0.2133
20	N/A	G/G	C/CGCA	C/C	G/G	A/G	C/A	A/C	0.3792	0.363
21	N/A	G/G	N/A	C/C	N/A	N/A	N/A	N/A	0.2394
22	N/A	G/G	C/CGCA	C/C	G/G	A/G	C/C	A/A	0.847	0.3168
23	N/A	G/G	CGCA/CGCA	C/C	G/G	G/G	C/C	C/C	0.7827	0.8595
24	N/A	A/A	C/C	C/C	G/G	A/A	C/C	A/A	0.0599	0.0965
25	N/A	N/A	N/A	N/A	N/A	N/A	N/A	N/A	0.6164
26	N/A	G/G	CGCA/CGCA	C/C	G/G	G/G	C/C	C/C	1	1
27	N/A	G/G	C/C	C/C	G/G	A/A	C/A	A/A	0.5176
28	N/A	N/A	N/A	N/A	N/A	N/A	N/A	N/A	0.732
29	N/A	N/A	N/A	N/A	N/A	N/A	N/A	N/A	0.3597
30	N/A	G/A	C/C	C/C	G/A	A/A	C/C	A/A	0.2361	0.0488
31	N/A	N/A	N/A	N/A	N/A	N/A	N/A	N/A	0.246
32	N/A	N/A	N/A	N/A	N/A	N/A	N/A	N/A	0.1757
33	N/A	G/G	C/C	C/C	G/G	A/A	C/C	A/A	0.2587	0.0288
34	N/A	N/A	N/A	N/A	N/A	N/A	N/A	N/A	0.6762
35	N/A	N/A	N/A	N/A	N/A	N/A	N/A	N/A	0.4709
36	N/A	N/A	N/A	N/A	N/A	N/A	N/A	N/A	0.4527
37	N/A	G/A	C/C	C/C	G/G	A/A	C/C	A/A	0.102	0.0709
38	N/A	N/A	N/A	N/A	N/A	N/A	N/A	N/A	0.246
39	N/A	N/A	N/A	N/A	N/A	N/A	N/A	N/A	0.2344
40	N/A	N/A	N/A	N/A	N/A	N/A	N/A	N/A	0.3878
41	N/A	N/A	N/A	N/A	N/A	N/A	N/A	N/A	0.371
42	N/A	N/A	N/A	N/A	N/A	N/A	N/A	N/A	0.4528
43	N/A	G/A	C/C	C/C	G/A	A/A	C/C	A/A	0.2213
44	N/A	G/G	CGCA/CGCA	C/C	G/G	G/G	C/C	C/C	0.6099	0.7789
45	N/A	N/A	N/A	N/A	N/A	N/A	N/A	N/A	0.1859
46	N/A	N/A	N/A	N/A	N/A	N/A	N/A	N/A	0.2068
47	N/A	A/A	C/C	C/C	A/A	A/A	C/C	A/C	0.0766	0.0363
48	N/A	N/A	N/A	N/A	N/A	N/A	N/A	N/A	0.4899
49	N/A	G/A	C/C	C/C	G/A	A/A	C/C	A/A	0.1658	0.0737
50	N/A	G/A	C/CGCA	C/C	G/G	A/G	C/C	C/C	0.3504	0.2437
101	N/A	G/A	C/CGCA	C/C	G/G	A/G	C/C	N/A	0.422	0.2503
102	N/A	G/A	C/C	C/C	G/G	A/A	C/C	N/A	0.4486
103	N/A	G/G	C/C	C/C	G/A	A/A	C/A	N/A	0.1915	0.0735
104	C/T	G/A	C/C	C/C	G/A	A/G	C/C	A/C	0.7323	0.8213
105	N/A	N/A	C/CGCA	C/C	G/G	A/G	C/C	N/A	0.5638
106	N/A	G/G	C/CGCA	C/C	G/G	A/G	C/A	N/A	0.695	0.216
107	N/A	G/G	C/CGCA	C/C	G/A	A/G	C/C	N/A	0.3262	0.1902
108	N/A	G/A	C/CGCA	C/C	G/G	A/G	C/A	N/A	0.7943	0.0855
109	N/A	A/A	C/C	C/C	A/A	A/A	C/C	N/A	0.2358
110	N/A	A/A	C/C	C/C	A/A	A/A	C/C	N/A	0.1986	0.0509
111	N/A	G/A	C/CGCA	C/C	G/A	A/G	C/C	N/A	0.6135	0.4513
112	N/A	G/A	C/C	C/C	G/A	A/A	C/C	N/A	0.3245	0.0287
113	N/A	N/A	C/CGCA	C/C	G/G	A/G	C/C	N/A	0.633	0.1789
114	N/A	G/A	C/CGCA	C/C	G/A	A/G	C/C	N/A	0.5496
115	N/A	G/A	C/CGCA	C/C	G/A	A/G	C/C	N/A	0.4255	0.1718
116	N/A	G/G	CGCA/CGCA	C/C	G/G	G/G	C/C	N/A	1	1
117	N/A	N/A	C/CGCA	C/C	G/A	A/G	C/C	N/A	0.6684	0.2594
118	C/C	A/A	C/C	C/A	G/G	A/A	C/C	N/A	0.2535
121	C/C	A/A	C/C	C/C	G/A	A/A	C/C	N/A	0.3617	0.0256
122	N/A	N/A	N/A	N/A	N/A	N/A	N/A	N/A	0.3298
123	N/A	N/A	C/CGCA	C/C	G/G	A/G	C/C	N/A	0.5089
124	N/A	N/A	C/CGCA	C/C	G/G	A/G	C/C	N/A	0.4787	0.2911
125	N/A	N/A	C/CGCA	C/C	G/A	A/G	C/C	N/A	0.5656
126	C/C	G/A	C/C	C/C	G/A	A/A	C/C	N/A	0.3333	0.0303
127	N/A	N/A	N/A	C/C	G/A	N/A	C/C	A/A	0.6401
128	C/C	A/A	C/C	C/C	A/A	A/A	C/C	N/A	0.1667	0.0377
129	C/C	G/G	C/C	C/C	G/G	A/A	C/C	N/A	0.2057	0.0196
130	C/C	G/A	C/C	C/C	G/A	A/A	C/A	N/A	0.328	0.0281
131	C/C	A/A	C/C	C/C	A/A	A/A	C/C	N/A	0.133	0.0585
132	C/C	A/A	C/C	C/C	G/G	A/A	C/C	N/A	0.3032
134	T/T	G/G	CGCA/CGCA	C/C	G/G	G/G	C/C	N/A	0.9291	0.4955
135	C/C	G/A	C/C	C/C	G/A	A/A	C/C	N/A	0.266
136	N/A	N/A	N/A	C/C	G/G	N/A	C/C	A/A	0.3209
137	C/C	G/G	C/C	C/C	G/G	A/A	C/C	N/A	0.1631	0.0251
138	N/A	N/A	C/CGCA	C/C	A/A	A/G	C/C	A/A	0.3723	0.4072
139	C/C	G/A	C/C	C/C	G/G	A/A	C/C	N/A	0.3067
140	N/A	G/G	C/C	C/C	G/G	A/A	C/C	N/A	0.2074	0.0252
141	N/A	N/A	C/CGCA	C/C	G/A	A/G	C/C	N/A	0.5035
142	N/A	N/A	C/CGCA	C/C	G/G	A/G	C/C	N/A	0.5603
143	C/C	A/A	C/C	C/C	A/A	A/A	C/C	N/A	0.1826	0.0076
144	C/C	G/A	C/CGCA	C/C	G/A	A/G	C/C	A/C	0.6826	0.1621
145	N/A	N/A	C/C	C/C	A/A	A/A	C/C	A/A	0.227
146	C/C	G/A	C/CGCA	C/C	G/G	A/G	C/C	A/C	0.2429
147	N/A	N/A	C/C	C/C	G/A	A/A	C/C	A/A	0.195	0.0462
148	N/A	N/A	C/CGCA	C/C	G/G	A/G	C/C	A/A	0.344	0.4999
001	C/C	G/A	C/C	C/C	G/A	A/A	C/C	A/A	0.0415
002	N/A	N/A	C/C	C/C	A/A	A/A	C/C	A/A	0.0979
003	N/A	N/A	C/C	C/C	G/G	A/A	C/C	A/A	0.3191
004	N/A	N/A	C/C	C/C	G/G	A/A	A/A	A/A	0.2198
005	N/A	N/A	C/C	C/C	A/A	A/A	C/C	A/A	0.349
006	N/A	N/A	C/C	C/C	A/A	A/A	C/C	A/A	0.1306
007	N/A	N/A	C/C	C/C	G/G	A/A	C/C	A/A	0.4842
008	N/A	N/A	C/C	C/C	G/A	A/A	C/C	A/A	0.0924
009	N/A	N/A	C/C	C/C	G/A	A/A	C/C	A/A	0.1649
010	N/A	N/A	CGCA/CGCA	C/C	G/G	G/G	C/C	C/C	0.8303
011	N/A	N/A	C/C	C/C	G/A	A/A	C/A	A/A	0.1956
012	N/A	N/A	C/C	C/C	A/A	A/A	C/C	A/A	0.147
013	N/A	N/A	C/C	C/C	G/G	A/A	C/C	A/A	0.3672
014	N/A	N/A	C/CGCA	C/C	G/G	A/G	C/C	A/A	0.4236
015	N/A	N/A	C/C	C/C	G/G	A/A	C/C	A/A	0.2912
016	N/A	N/A	C/C	C/C	G/G	A/A	C/C	A/A	0.2848
017	C/T	G/A	C/CGCA	C/C	G/A	A/G	C/C	A/A	0.3894
018	C/C	G/A	C/CGCA	C/C	G/G	A/G	C/C	A/C	0.6901
019	T/T	G/A	C/CGCA	C/C	G/G	A/G	C/C	A/A	0.1375
020	C/T	G/A	C/CGCA	C/C	G/G	A/G	C/C	A/A	0.5463
021	N/A	N/A	C/C	C/C	G/G	A/A	C/A	A/A	0.3482
022	N/A	N/A	C/C	C/C	G/A	A/A	C/A	A/C	0.2367
024	C/C	G/A	C/C	C/C	G/A	A/A	C/C	A/A	0.3059
025	T/T	G/A	C/CGCA	C/C	G/A	A/G	C/C	A/A	0.5685
026	T/T	G/G	CGCA/CGCA	C/C	G/G	G/G	C/C	A/C	0.7902
027	C/C	A/A	C/C	C/C	G/A	A/A	C/C	A/C	0.2753
028	N/A	N/A	C/C	C/C	G/A	A/A	C/A	A/A	0.2363
029	N/A	N/A	C/CGCA	C/C	G/G	A/G	C/C	A/A	0.4982
030	N/A	N/A	C/C	C/C	G/A	A/A	C/C	A/C	0.2249
031	N/A	N/A	C/C	C/C	G/A	A/A	C/C	A/A	0.2274
032	N/A	N/A	C/C	C/C	A/A	A/A	C/C	A/A	0.2936
033	N/A	N/A	C/C	C/C	G/G	A/A	C/C	A/A	0.3525
034	N/A	N/A	C/C	C/C	G/A	A/A	C/C	A/A	0.2236
035	N/A	N/A	C/C	C/C	G/A	A/A	C/C	A/A	0.1831
036	N/A	N/A	C/C	C/C	G/A	A/A	C/C	A/A	0.2419
037	N/A	G/A	C/C	C/C	G/A	A/A	C/C	A/A	0.2277
038	N/A	N/A	C/CGCA	C/C	G/G	A/G	C/A	A/A	0.476
039	N/A	N/A	C/CGCA	C/C	G/G	A/G	C/C	A/A	0.5406
040	N/A	N/A	C/C	C/C	G/A	A/A	C/A	A/A	0.2534
041	N/A	N/A	C/CGCA	C/C	G/A	A/G	C/C	A/A	0.3176
042	N/A	N/A	C/C	C/C	G/A	A/A	C/C	A/A	0.2439
043	N/A	N/A	C/CGCA	C/A	G/G	A/G	C/C	A/A	0.0487
044	N/A	N/A	C/CGCA	C/C	G/G	A/G	C/C	A/A	0.4843
045	N/A	N/A	C/C	C/C	A/A	A/A	C/C	A/A	0.3647
046	N/A	N/A	C/C	C/C	G/G	A/A	C/C	A/A	0.4598
047	T/T	G/G	CGCA/CGCA	C/C	G/G	G/G	C/C	A/C	1
048	N/A	N/A	C/CGCA	C/C	G/A	A/G	C/C	A/C	0.6363
049	N/A	N/A	C/CGCA	C/C	G/G	A/G	C/C	A/A	0.3517
050	N/A	N/A	C/C	C/C	G/A	A/A	C/C	A/A	0.2001
051	N/A	N/A	C/C	C/C	G/A	A/A	C/C	A/A	0.3309
052	N/A	N/A	C/C	C/C	G/G	A/A	C/C	A/A	0.1313
053	N/A	N/A	C/C	C/A	G/A	A/A	C/C	A/A	0.3589
054	N/A	N/A	C/C	C/C	G/A	A/A	C/C	A/C	0.1354
055	N/A	N/A	C/CGCA	C/C	G/A	A/G	C/C	C/C	0.3691
