# Supplementary material for: SMIM1 variants rs1175550 and rs143702418 independently modulate Vel blood group antigen expression
Source: Sci Rep. 2017 Jan 13;7:40451. doi: 10.1038/srep40451 (PMC5233989; doi:10.1038/srep40451)
Supplement: Supplementary Data S2 [file srep40451-s3.xls]

## Sheet: Sheet1
Supplementary Data S2. Individual SNP genotypes, RT-qPCR and flow cytometry values of all samples in the African American collection.
Sample	rs1184341	rs2797432	rs143702418	rs1181893	rs6673829	rs1175550	rs9424296	rs1175549	FLOW	QPCR
532	C/C	G/G	CGCA/CGCA	C/C	G/G	G/G	C/C	C/C	0.583	1.1238
519	N/A	N/A	C/CGCA	C/C	G/G	G/G	C/C	C/C	0.6378	1
620	T/T	G/G	C/C	C/C	G/G	A/G	C/C	A/C	0.1526	0.8582
512	N/A	N/A	C/CGCA	C/C	G/G	G/G	C/C	C/C	0.6043	0.8272
647	T/T	G/G	CGCA/CGCA	C/C	G/G	G/G	C/C	C/C	0.8738	0.7986
508	C/C	G/G	C/C	C/C	G/G	A/G	C/C	A/C	0.4531	0.663
626	C/T	G/G	CGCA/CGCA	C/C	G/G	G/G	C/C	N/A	0.5425	0.663
524	N/A	N/A	C/CGCA	C/C	G/G	G/G	C/C	C/C	0.6378	0.6113
510	T/T	G/G	C/C	C/C	G/G	G/G	C/C	C/C	0.6098	0.5882
695	T/T	G/G	C/C	C/C	G/G	G/G	C/C	N/A	0.6043	0.5829
610	C/T	G/A	C/C	C/C	G/A	A/G	C/C	N/A	0.167	0.5559
513	T/T	G/G	C/C	C/C	G/G	G/G	C/C	C/C	0.6732	0.5552
525	T/T	G/G	C/C	C/C	G/G	G/G	C/C	C/C	0.7432	0.5029
511	C/C	G/G	CGCA/CGCA	C/C	G/G	G/G	C/C	C/C	0.8279	0.4983
630	C/T	G/G	C/C	C/C	G/G	A/G	C/C	N/A	0.4411	0.4766
542	N/A	N/A	C/CGCA	C/C	G/G	G/G	C/C	C/C	0.6494	0.475
571	C/C	G/G	CGCA/CGCA	C/C	G/G	G/G	C/C	C/C	0.4032	0.4465
654	N/A	N/A	N/A	N/A	N/A	N/A	N/A	N/A	0.9911	0.3982
522	N/A	N/A	C/CGCA	C/C	G/G	A/G	C/A	A/C	0.3555	0.385
604	C/C	G/G	CGCA/CGCA	C/C	G/G	G/G	C/C	C/C	0.3619	0.3831
632	C/T	G/G	CGCA/CGCA	C/C	G/G	G/G	C/C	N/A	0.7844	0.3787
518	N/A	N/A	C/CGCA	C/C	G/G	G/G	C/C	C/C	0.8279	0.3782
521	N/A	N/A	C/CGCA	C/C	G/G	G/G	C/C	C/C	0.8429	0.3766
676	C/C	G/G	CGCA/CGCA	C/C	G/G	G/G	C/C	N/A	0.3619	0.375
523	N/A	N/A	C/CGCA	C/C	G/G	A/G	C/C	A/C	0.2267	0.3552
539	N/A	N/A	C/CGCA	C/C	G/G	A/G	C/C	A/C	0.5233	0.3464
507	N/A	G/G	C/C	C/C	G/G	A/G	C/C	A/C	0.3219	0.3167
576	C/C	G/G	CGCA/CGCA	C/C	G/G	G/G	C/C	C/C	0.2943	0.3072
506	N/A	N/A	C/CGCA	C/C	G/A	A/G	C/C	A/C	0.3134	0.2502
552	C/C	G/G	C/C	C/C	G/G	A/G	C/C	A/C	0.3078	0.237
516	C/T	G/G	C/C	C/C	G/G	A/G	C/C	A/C	0.0866	0.2347
643	C/C	G/G	CGCA/CGCA	C/C	G/G	G/G	C/C	C/C	0.6854	0.2189
602	T/T	G/G	CGCA/CGCA	C/C	G/G	G/G	C/C	A/C	0.1877	0.2143
540	N/A	N/A	C/CGCA	C/C	G/G	A/G	C/C	A/C	0.3523	0.211
673	C/C	G/G	C/C	C/C	G/G	G/G	C/C	N/A	0.8738	0.1905
549	C/T	G/A	C/C	C/C	G/A	A/G	C/C	A/C	0.4371	0.1889
656	C/T	G/A	C/C	C/C	G/A	A/G	C/C	A/C	0.4255	0.1878
531	N/A	N/A	N/A	N/A	N/A	N/A	N/A	N/A	0.1186	0.1595
546	C/C	G/A	C/C	C/C	G/A	A/G	C/C	A/C	0.235	0.1521
551	N/A	N/A	C/CGCA	C/C	G/G	A/G	C/C	A/C	0.3854	0.1458
514	C/C	G/G	CGCA/CGCA	C/C	G/G	G/G	C/C	C/C	0.5989	0.1345
534	N/A	N/A	C/CGCA	C/C	G/G	A/G	C/C	A/C	0.2571	0.1205
517	C/T	G/G	C/C	C/C	G/G	A/G	C/C	A/C	0.3134	0.1095
535	C/C	G/G	C/C	C/C	G/G	A/A	C/C	A/C	0.2481	0.0909
533	T/T	G/G	C/C	C/C	G/G	A/A	C/C	A/C	0.1084	0.0856
515	C/C	G/A	C/C	C/C	G/A	A/A	C/C	A/C	0.2329	0.0802
538	C/C	G/G	C/C	C/C	G/G	A/A	C/C	A/C	0.2788	0.0799
544	C/C	G/G	C/C	C/C	G/G	A/A	C/C	A/C	0.3078	0.0749
545	C/C	G/G	C/C	C/C	G/G	A/A	C/C	A/C	0.1433	0.0748
553	C/T	G/G	C/C	C/C	G/G	A/A	C/C	A/C	0.167	0.0708
633	C/C	G/G	C/C	C/C	G/G	A/A	C/C	N/A	0.3718	0.0669
554	N/A	G/G	C/C	C/C	G/G	A/A	C/A	A/C	0.1	0.0639
529	N/A	N/A	N/A	N/A	N/A	N/A	N/A	N/A	0.211	0.0556
543	N/A	G/G	C/C	C/C	G/G	A/A	C/A	A/C	0.2917	0.0429
550	C/C	A/A	C/C	C/C	A/A	A/A	C/C	A/C	0.186	0.0354
537	C/C	G/G	C/C	C/C	G/G	A/A	C/A	A/C	0.1513	0.0349
547	C/C	G/A	C/C	C/C	G/G	A/A	C/C	A/C	0.346	0.0289
482	C/C	G/G	C/C	C/C	G/G	A/A	C/C	A/C	0.154
483	N/A	N/A	N/A	N/A	N/A	N/A	N/A	N/A	0.0956
484	N/A	N/A	C/CGCA	C/C	G/G	A/G	C/A	A/C	0.2072
485	N/A	N/A	C/CGCA	C/C	G/G	A/G	C/C	A/C	0.2053
486	N/A	N/A	C/CGCA	C/C	G/G	A/G	C/C	A/C	0.4826
487	C/T	G/G	C/C	C/C	G/G	A/G	C/C	A/C	0.269
488	C/T	G/G	C/C	C/C	G/G	A/G	C/C	A/C	0.3219
489	N/A	N/A	N/A	N/A	N/A	N/A	N/A	N/A	0.1346
490	C/C	G/G	C/C	C/C	G/G	A/G	C/C	A/C	0.3925
491	N/A	N/A	C/CGCA	C/C	G/G	G/G	C/C	C/C	0.5094
492	C/C	G/A	C/C	C/C	G/A	A/A	C/C	A/C	0.1037
493	N/A	G/G	C/C	C/C	G/G	A/A	C/A	A/C	0.1582
494	N/A	N/A	C/CGCA	C/C	G/G	G/G	C/C	C/C	0.4032
495	T/T	G/G	C/C	C/C	G/G	G/G	C/C	C/C	0.5186
496	C/T	G/G	C/C	C/C	G/G	A/G	C/C	A/C	0.3134
497	C/T	G/G	C/C	C/C	G/G	A/G	C/C	A/C	0.4698
498	C/T	G/G	C/C	C/C	G/G	A/G	C/C	A/C	0.2548
499	N/A	N/A	C/CGCA	C/C	G/G	G/G	C/C	C/C	0.3051
500	C/T	G/G	C/C	C/C	G/G	A/G	C/C	A/C	0.3491
501	N/A	N/A	C/CGCA	C/C	G/G	G/G	C/C	C/C	0.382
502	T/T	G/G	C/C	C/C	G/G	G/G	C/C	C/C	0.4491
503	N/A	N/A	C/CGCA	C/C	G/A	A/G	C/C	A/C	0.2763
504	N/A	N/A	C/CGCA	C/C	G/G	G/G	C/C	C/C	0.3134
505	C/C	G/G	C/C	C/C	G/G	A/A	C/C	A/C	0.1655
509	C/C	G/G	C/C	C/C	G/G	A/A	C/C	A/C	0.1999
520	N/A	N/A	N/A	N/A	N/A	N/A	N/A	N/A	0.5048
526	C/T	G/A	C/C	C/C	G/G	A/G	C/C	A/C	0.4614
527	N/A	N/A	C/CGCA	C/C	G/G	A/G	C/C	A/C	0.346
528	N/A	N/A	C/CGCA	C/C	G/G	A/G	C/C	A/C	0.3249
530	C/T	G/G	C/C	C/C	G/G	G/G	C/C	C/C	0.583
536	N/A	N/A	C/CGCA	C/C	G/G	G/G	C/C	C/C	0.4255
541	C/T	G/G	C/C	C/C	G/G	G/G	C/C	C/C	0.528
548	N/A	N/A	C/CGCA	C/C	G/G	A/G	C/C	A/C	0.3925
555	N/A	N/A	C/CGCA	C/C	G/A	A/G	C/C	A/C	0.1981
556	C/T	G/A	C/C	C/C	G/A	A/G	C/C	A/C	0.1747
557	C/C	G/A	C/C	C/C	G/A	A/A	C/C	A/C	0.0965
558	C/C	G/G	C/C	C/C	G/G	A/A	C/C	A/C	0.0898
559	N/A	N/A	C/CGCA	C/C	G/G	G/G	C/C	C/C	0.5094
560	N/A	N/A	C/CGCA	C/C	G/G	A/G	C/C	A/C	0.2738
561	C/C	G/G	C/C	C/C	G/G	A/A	C/C	A/C	0.1877
562	N/A	N/A	C/CGCA	C/C	G/G	A/G	C/C	A/C	0.3308
563	N/A	N/A	C/CGCA	C/C	G/G	A/G	C/C	A/C	0.2017
564	N/A	N/A	C/CGCA	C/C	G/A	A/G	C/C	A/C	0.186
565	N/A	N/A	C/CGCA	C/C	G/G	A/G	C/C	A/C	0.2167
566	N/A	N/A	C/CGCA	C/C	G/G	G/G	C/C	A/C	0.3854
567	C/T	G/G	C/C	C/C	G/G	A/G	C/C	A/C	0.2788
568	C/T	G/G	C/C	C/C	G/G	A/G	C/C	A/C	0.2247
569	C/C	G/A	C/C	C/C	G/A	A/G	C/C	A/C	0.3051
570	C/T	G/G	C/C	C/C	G/G	A/G	C/C	A/C	0.2436
572	N/A	G/A	C/C	C/C	G/A	A/A	C/A	A/C	0.1055
573	N/A	G/G	C/C	C/C	G/G	A/A	C/C	A/C	0.2714
574	T/T	G/G	C/C	C/C	G/G	G/G	C/C	C/C	0.5882
575	N/A	N/A	C/CGCA	C/C	G/G	A/G	C/C	A/C	0.17
577	C/T	G/G	C/C	C/C	G/G	A/G	C/C	A/C	0.3587
578	C/C	G/G	C/C	C/C	G/G	A/A	C/C	A/C	0.137
579	N/A	N/A	N/A	N/A	N/A	N/A	N/A	N/A	0.2917
580	N/A	N/A	C/CGCA	C/C	G/G	G/G	C/C	C/C	0.4531
581	T/T	G/G	C/C	C/C	G/G	G/G	C/C	A/C	0.6153
582	C/C	G/A	C/C	C/C	G/A	A/A	C/C	A/C	0.1433
583	N/A	G/G	C/C	C/C	G/G	A/G	C/C	A/C	0.3718
584	N/A	N/A	C/CGCA	C/C	G/A	A/G	C/C	A/C	0.2548
585	C/T	G/G	C/C	C/C	G/G	A/G	C/C	A/C	0.2642
586	C/T	G/G	C/C	C/C	G/G	A/G	C/C	N/A	0.4032
587	C/C	G/G	C/C	C/C	G/G	A/A	C/C	A/C	0.1166
588	N/A	N/A	N/A	N/A	N/A	N/A	N/A	N/A	0.1963
589	C/T	G/A	C/C	C/C	G/A	A/G	C/C	A/C	0.1911
590	N/A	N/A	C/C	C/C	G/G	A/G	C/C	A/C	0.5094
591	C/C	A/A	C/C	C/C	A/A	A/A	C/C	A/C	0.2227
592	N/A	N/A	C/CGCA	C/C	G/G	A/G	C/A	A/C	0.3163
593	C/C	G/G	C/C	C/C	G/G	A/A	C/C	A/C	0.167
594	N/A	N/A	C/CGCA	C/C	G/G	G/G	C/C	C/C	0.6612
595	C/T	G/G	C/C	C/C	G/G	A/G	C/C	A/C	0.3925
596	C/T	G/A	C/C	C/C	G/A	A/G	C/C	A/C	0.2996
597	C/T	G/G	C/C	C/C	G/G	A/G	C/C	N/A	0.3752
598	T/T	G/G	C/C	C/C	G/G	G/G	C/C	C/C	0.4179
599	N/A	N/A	C/CGCA	C/C	G/G	A/G	C/C	C/C	0.3368
600	N/A	N/A	C/CGCA	C/A	G/G	A/G	C/C	A/C	0.3338
601	N/A	N/A	C/CGCA	C/C	G/G	A/G	C/C	A/C	0.1747
603	C/T	G/G	C/C	C/C	G/G	A/G	C/C	A/C	0.1358
605	T/T	G/G	C/C	C/C	G/G	G/G	C/C	C/C	0.3219
606	N/A	N/A	C/CGCA	C/C	G/G	A/G	C/C	A/C	0.1827
607	N/A	G/A	C/C	C/C	G/G	A/A	C/C	A/C	0.1104
608	N/A	N/A	C/CGCA	C/C	G/G	G/G	C/C	C/C	0.3338
609	N/A	N/A	C/CGCA	C/C	G/A	A/G	C/C	A/C	0.2458
611	N/A	G/G	C/C	C/C	G/G	A/A	C/A	A/C	0.0914
612	N/A	N/A	C/CGCA	C/C	G/G	A/G	C/A	A/C	0.186
613	C/C	G/A	C/C	C/C	G/A	A/A	C/C	A/C	0.1144
614	N/A	N/A	N/A	N/A	N/A	N/A	N/A	N/A	0.1877
615	N/A	N/A	C/CGCA	C/C	G/G	A/G	C/C	N/A	0.2247
616	N/A	N/A	N/A	N/A	N/A	N/A	N/A	N/A	0.1963
617	N/A	G/A	C/C	C/C	G/A	A/A	C/A	A/C	0.0965
618	N/A	N/A	N/A	N/A	N/A	N/A	N/A	N/A	0.3308
619	N/A	G/G	C/C	C/C	G/G	A/G	C/C	N/A	0.1928
621	N/A	N/A	C/CGCA	C/C	G/G	G/G	C/C	C/C	0.3163
622	C/C	G/G	C/C	C/C	G/G	A/A	C/C	A/C	0.0947
623	N/A	N/A	C/CGCA	C/C	G/G	A/G	C/C	A/C	0.2187
624	N/A	N/A	N/A	N/A	N/A	N/A	N/A	N/A	0.0717
625	T/T	G/G	C/CGCA	C/C	G/G	G/G	C/C	C/C	0.2548
627	N/A	N/A	N/A	N/A	N/A	N/A	N/A	N/A	0.4783
628	C/T	G/A	C/C	C/C	G/G	A/G	C/C	N/A	0.7635
629	N/A	N/A	N/A	N/A	N/A	N/A	N/A	N/A	0.2813
631	C/T	G/G	C/C	C/C	G/G	A/G	C/C	A/C	0.5624
634	N/A	N/A	N/A	N/A	N/A	N/A	N/A	N/A	0.4179
635	N/A	N/A	C/CGCA	C/C	G/G	G/G	C/C	C/C	0.7567
636	C/C	G/A	C/C	C/C	G/A	A/A	C/C	N/A	0.1446
637	C/C	G/G	C/C	C/C	G/G	A/A	C/C	A/C	0.1928
638	C/T	G/G	C/C	C/C	G/G	A/G	C/C	N/A	0.3106
639	T/T	G/G	C/CGCA	C/C	G/G	G/G	C/C	N/A	0.8205
640	N/A	N/A	C/CGCA	C/C	G/G	A/G	C/C	A/C	0.7041
641	C/C	A/A	C/CGCA	C/C	G/A	A/G	C/C	A/C	0.2943
642	C/T	G/G	C/C	C/C	G/G	A/G	C/C	A/C	0.4142
644	C/T	G/G	C/C	C/C	G/G	A/G	C/C	A/C	0.4698
645	N/A	N/A	C/CGCA	C/C	G/G	A/G	C/C	A/C	0.3587
646	N/A	N/A	C/CGCA	C/C	G/G	G/G	C/C	C/C	0.5573
648	C/C	A/A	C/C	C/C	A/A	A/A	C/C	A/C	0.211
649	N/A	N/A	C/CGCA	C/C	G/G	A/G	C/A	A/C	0.4371
650	N/A	N/A	C/CGCA	C/C	G/G	A/G	C/C	A/C	0.4032
651	N/A	N/A	C/CGCA	C/C	G/G	G/G	C/C	C/C	0.4573
652	N/A	G/G	C/C	C/C	G/G	A/A	C/C	A/C	0.2247
653	N/A	N/A	N/A	N/A	N/A	N/A	N/A	N/A	0.4698
655	N/A	N/A	C/CGCA	C/C	G/G	G/G	C/C	C/C	0.6209
657	C/T	G/G	C/C	C/C	G/G	A/G	C/C	A/C	0.5935
658	C/T	G/G	C/C	C/C	G/G	A/G	C/C	N/A	0.487
659	C/T	G/G	C/C	C/C	G/G	A/G	C/C	N/A	0.3619
660	C/T	G/G	C/C	C/C	G/G	A/G	C/C	A/C	0.4914
661	N/A	N/A	C/CGCA	C/C	G/G	G/G	C/C	N/A	0.7704
662	N/A	N/A	C/CGCA	C/C	G/G	A/G	C/C	A/C	0.3685
663	C/T	G/G	C/C	C/C	G/G	A/G	C/C	N/A	0.4531
664	N/A	N/A	C/CGCA	C/C	G/G	A/G	C/C	N/A	0.4105
665	T/T	G/G	C/C	C/C	G/G	G/G	C/C	C/C	0.8817
666	T/T	G/G	C/C	C/C	G/G	G/G	C/C	C/C	1
667	N/A	N/A	C/CGCA	C/C	G/G	A/G	C/C	A/C	0.4068
668	C/C	G/G	C/C	C/C	G/G	A/A	C/C	A/C	0.1778
669	T/T	G/G	C/C	C/C	G/G	G/G	C/C	C/C	0.8505
670	N/A	N/A	C/CGCA	C/C	G/G	G/G	C/C	N/A	0.5376
671	N/A	N/A	C/CGCA	C/C	G/G	G/G	C/C	N/A	0.7704
672	C/T	G/A	C/C	C/C	G/A	A/G	C/C	A/C	0.3619
674	C/C	G/A	C/C	C/C	G/G	A/A	C/C	N/A	0.1811
675	C/C	G/G	C/C	C/C	G/G	A/A	C/C	N/A	0.2371
677	C/T	G/G	C/C	C/C	G/G	A/G	C/C	N/A	0.5328
678	C/T	G/G	C/C	C/C	G/G	A/G	C/C	N/A	0.4614
679	C/C	G/A	C/C	C/A	G/G	A/A	C/C	N/A	0.1597
680	C/C	G/A	C/C	C/A	G/G	A/A	C/C	N/A	0.2714
681	C/C	N/A	C/CGCA	C/C	G/G	A/G	C/C	N/A	0.5048
682	C/C	G/G	C/C	C/C	G/G	A/A	C/C	N/A	0.1911
683	C/C	A/A	C/C	C/A	G/A	A/A	C/C	N/A	0.2017
684	C/C	G/G	C/C	C/C	G/G	A/A	C/C	N/A	0.1981
685	C/C	G/A	C/C	C/C	G/G	A/A	C/C	N/A	0.1811
686	C/T	G/G	C/C	C/C	G/G	A/G	C/C	N/A	0.5573
687	N/A	N/A	C/CGCA	C/C	G/G	G/G	C/C	N/A	0.4698
688	C/T	G/A	C/C	C/C	G/A	A/G	C/C	N/A	0.2917
689	N/A	N/A	C/CGCA	C/C	G/G	A/G	C/C	N/A	0.4032
690	C/T	G/A	C/C	C/C	G/G	A/G	C/C	N/A	0.4411
691	N/A	N/A	C/CGCA	C/C	G/G	A/G	C/C	N/A	0.3308
692	C/C	G/G	C/C	C/C	G/G	A/A	C/C	N/A	0.2414
693	C/T	G/A	C/C	C/C	G/A	A/G	C/C	N/A	0.3429
694	C/T	G/G	C/C	C/C	G/G	A/G	C/C	N/A	0.4914
696	N/A	N/A	C/CGCA	C/C	G/G	G/G	C/C	N/A	0.5425
697	C/T	G/G	C/C	C/C	G/G	A/G	C/C	N/A	0.4826
698	N/A	G/G	C/C	C/C	G/G	A/G	C/C	N/A	0.4491
699	C/C	G/G	C/C	C/C	G/G	A/G	C/C	N/A	0.6098
